# Supplementary material for: ﻿Taxonomy and phylogeny of the Pleurotus djamor complex with descriptions of a new species from China
Source: MycoKeys. 2025 Dec 10;126:119–33. doi: 10.3897/mycokeys.126.162530 (PMC12712628; doi:10.3897/mycokeys.126.162530)
Supplement: XML Treatment for Pleurotus sinensis [file mycokeys.126.162530-treatment1.xml]

<!DOCTYPE tp:taxon-treatment
  PUBLIC "-//TaxonX//DTD Taxonomic Treatment Publishing DTD v0 20100105//EN" "tax-treatment-NSO.dtd">
<tp:taxon-treatment xmlns:tp="http://www.plazi.org/taxpub"><tp:treatment-meta><kwd-group><label>Taxon classification</label><kwd>
                <named-content content-type="kingdom">Fungi</named-content>
              </kwd><kwd>
                <named-content content-type="order">Agaricales</named-content>
              </kwd><kwd>
                <named-content content-type="family">Pleurotaceae</named-content>
              </kwd></kwd-group><mixed-citation publication-type="journal"><person-group><name><surname>Zeng</surname><given-names>Long</given-names></name><name><surname>Xu</surname><given-names>Yi-Hua</given-names></name><name><surname>Wan</surname><given-names>Le-Le</given-names></name><name><surname>Sun</surname><given-names>Yi-Fei</given-names></name><name><surname>Cui</surname><given-names>Bao-Kai</given-names></name></person-group><article-title>﻿Taxonomy and phylogeny of the <italic><tp:taxon-name><tp:taxon-name-part taxon-name-part-type="genus" reg="Pleurotus">Pleurotus</tp:taxon-name-part> <tp:taxon-name-part taxon-name-part-type="species" reg="djamor">djamor</tp:taxon-name-part></tp:taxon-name></italic> complex with descriptions of a new species from China</article-title><source>MycoKeys</source><day>10</day><month>12</month><year>2025</year><volume>126</volume><fpage>119</fpage><lpage>133</lpage><pub-id pub-id-type="doi">10.3897/mycokeys.126.162530</pub-id></mixed-citation></tp:treatment-meta><tp:nomenclature><label>﻿</label><tp:taxon-name><object-id xmlns:xlink="http://www.w3.org/1999/xlink" content-type="arpha" xlink:type="simple">502D2EC4-654B-576E-A0C4-7952CDDA9A94</object-id>
              <tp:taxon-name-part taxon-name-part-type="genus" reg="Pleurotus">Pleurotus</tp:taxon-name-part>
              <tp:taxon-name-part taxon-name-part-type="species" reg="sinensis">sinensis</tp:taxon-name-part>
              <object-id xmlns:xlink="http://www.w3.org/1999/xlink" content-type="mycobank" xlink:type="simple">861390</object-id>
            </tp:taxon-name><tp:taxon-authority>L. Zeng, Y.F. Sun &amp; B.K. Cui</tp:taxon-authority><tp:taxon-status xmlns:xlink="http://www.w3.org/1999/xlink" xlink:type="simple">sp. nov.</tp:taxon-status><xref ref-type="fig" rid="F3">Figs 3</xref><xref ref-type="fig" rid="F4">, 4</xref></tp:nomenclature><tp:treatment-sec sec-type="diagnosis" id="SECID0EWJAI"><title>Diagnosis.</title><p><italic><tp:taxon-name><tp:taxon-name-part taxon-name-part-type="genus" reg="Pleurotus">Pleurotus</tp:taxon-name-part> <tp:taxon-name-part taxon-name-part-type="species" reg="sinensis">sinensis</tp:taxon-name-part></tp:taxon-name></italic> is characterized by a pileus that is white to pinkish buff or flesh-pink pileus when young, turning yellow at maturity, flabelliform, spatulate, or petaloid in shape, with inflexed and occasionally wavy margins with age.</p></tp:treatment-sec><tp:treatment-sec sec-type="Holotype" id="SECID0EHKAI"><title>Holotype.</title><p>China • Liaoning Province, Shenyang, Dadong District, 3 July 2024, Cui 23439 (<named-content xmlns:xlink="http://www.w3.org/1999/xlink" content-type="dwc:institutional_code" xlink:title="Institute of Microbiology, Beijing Forestry University, China" xlink:href="http://grbio.org/institution/beijing-forestry-university" xlink:type="simple">BJFC</named-content>).</p></tp:treatment-sec><tp:treatment-sec sec-type="etymology" id="SECID0ESKAI"><title>Etymology.</title><p>“<italic>sinensis</italic>” (Lat.) refers to specimens derived from China.</p></tp:treatment-sec><tp:treatment-sec sec-type="description" id="SECID0ECLAI"><title>Description.</title><p><bold><italic>Pileus</italic></bold> 30–70 × 35–90 mm, flabelliform, spatulate, or petaloid, white to pinkish buff (5A3) or flesh-pink (8A3/9A4) when young, becoming yellow at maturity; with inflexed and wavy margin with age; glabrous, smooth to touch; margin entire (Fig. <xref ref-type="fig" rid="F4">4</xref>). <bold><italic>Lamellae</italic></bold> decurrent, margin entire, l.5–3 mm in dry state, white when young becoming pinkish buff (5A3) when old. <bold><italic>Stipe</italic></bold> 5–15 mm long × 5–10 mm diam, laterally stipitate or sessile. <bold><italic>Context</italic></bold> 1–1.5 mm thick when dry.</p><fig id="F3" position="float" orientation="portrait"><object-id xmlns:xlink="http://www.w3.org/1999/xlink" content-type="doi" xlink:type="simple">10.3897/mycokeys.126.162530.figure3</object-id><object-id xmlns:xlink="http://www.w3.org/1999/xlink" content-type="arpha" xlink:type="simple">E70760D4-452E-502F-9E16-CDBABC62C244</object-id><label>Figure 3.</label><caption><p>Basidiomata of <italic><tp:taxon-name><tp:taxon-name-part taxon-name-part-type="genus" reg="Pleurotus">Pleurotus</tp:taxon-name-part> <tp:taxon-name-part taxon-name-part-type="species" reg="sinensis">sinensis</tp:taxon-name-part></tp:taxon-name></italic> in the field. <bold>A.</bold> (Cui 23439, holotype); <bold>B.</bold> (Cui 23450, paratype); <bold>C.</bold> (Cui 23262, paratype); <bold>D.</bold> (Cui 23263, paratype). Scale bars: 1 cm.</p></caption><graphic xmlns:xlink="http://www.w3.org/1999/xlink" xlink:href="mycokeys-126-119-g003.jpg" position="float" orientation="portrait" xlink:type="simple" id="oo_1489343.jpg"><uri content-type="original_file" xlink:type="simple">https://binary.pensoft.net/fig/1489343</uri></graphic></fig><fig id="F4" position="float" orientation="portrait"><object-id xmlns:xlink="http://www.w3.org/1999/xlink" content-type="doi" xlink:type="simple">10.3897/mycokeys.126.162530.figure4</object-id><object-id xmlns:xlink="http://www.w3.org/1999/xlink" content-type="arpha" xlink:type="simple">A947D81E-FE3C-56D6-B567-C5AAB105179D</object-id><label>Figure 4.</label><caption><p>Microscopic structures of <italic><tp:taxon-name><tp:taxon-name-part taxon-name-part-type="genus" reg="Pleurotus">Pleurotus</tp:taxon-name-part> <tp:taxon-name-part taxon-name-part-type="species" reg="sinensis">sinensis</tp:taxon-name-part></tp:taxon-name></italic> (Cui 23439, holotype). <bold>A.</bold> Basidiospores; <bold>B.</bold> Hyphae of the hymenium; <bold>C.</bold> Basidia and basidioles; <bold>D.</bold> Lamella section; <bold>E, F.</bold> Cheilocystidia. Scale bars: 10 µm (<bold>A–F</bold>).</p></caption><graphic xmlns:xlink="http://www.w3.org/1999/xlink" xlink:href="mycokeys-126-119-g004.jpg" position="float" orientation="portrait" xlink:type="simple" id="oo_1489344.jpg"><uri content-type="original_file" xlink:type="simple">https://binary.pensoft.net/fig/1489344</uri></graphic></fig><p><bold><italic>Basidiospores</italic></bold> (6.2–) 6.8–9.8 (–10.2) × (3.3–) 3.5–5.5 (–5.7) μm, L = 8.08 μm, W = 4.18 μm, Q = 1.78–2.11 (n = 60/2), cylindrical-oblong, hyaline, thin-walled, smooth, <abbrev xmlns:xlink="http://www.w3.org/1999/xlink" xlink:title="Melzer’s reagent" id="ABBRID0EFOAI" xlink:type="simple">IKI</abbrev>–, <abbrev xmlns:xlink="http://www.w3.org/1999/xlink" xlink:title="Cotton Blue" id="ABBRID0EJOAI" xlink:type="simple">CB</abbrev>–. <bold><italic>Basidia</italic></bold> 23.6–28.3 × 5.2–6.8 μm, clavate, 4–spored, hyaline, thin-walled. <bold><italic>Basidioles</italic></bold> 15.8–24.2 × 4.9–5.2 μm, in shape similar to basidia. <bold><italic>Cheilocystidia</italic></bold> hyaline, thin-walled, clavate with mucronate, 22–41.7 × 2.6–3.4 μm. <bold><italic>Pleurocystidia</italic></bold> absent. <bold><italic>Hymenophoral trama</italic></bold> dimitic, with clamped generative hyphae 3.6–6.8 μm diam and skeletal hyphae 2.5–4.9 μm diam. <bold><italic>Pileus trama</italic></bold> dimitic, with generative hyphae 3.4–7.7 μm diam and skeletal hyphae 2.5–4.8 μm diam. <bold><italic>Stem context</italic></bold> also dimitic, with generative hyphae 4.5–6.8 μm diam and skeletal 2.6–5.2 μm diam.</p></tp:treatment-sec><tp:treatment-sec sec-type="habitat" id="SECID0EHPAI"><title>Habitat and distribution.</title><p>Solitary, gregarious to imbricate, on angiosperm trees or on dead and decaying wood in the subtropical and temperate zones of China.</p></tp:treatment-sec><tp:treatment-sec sec-type="material" id="SECID0EMPAI"><title>Additional specimens examined (paratypes).</title><p>China • Guizhou Province, Guiyang, Guizhou Academy of Agricultural Sciences, 17 June 2016, Dai 16572 (<named-content xmlns:xlink="http://www.w3.org/1999/xlink" content-type="dwc:institutional_code" xlink:title="Institute of Microbiology, Beijing Forestry University, China" xlink:href="http://grbio.org/institution/beijing-forestry-university" xlink:type="simple">BJFC</named-content>); • Guangdong Province, Shenzhen, Futian District, Futian Mangrove Ecological Park, 20 April 2024, Cui 23262 (<named-content xmlns:xlink="http://www.w3.org/1999/xlink" content-type="dwc:institutional_code" xlink:title="Institute of Microbiology, Beijing Forestry University, China" xlink:href="http://grbio.org/institution/beijing-forestry-university" xlink:type="simple">BJFC</named-content>), Cui 23263 (<named-content xmlns:xlink="http://www.w3.org/1999/xlink" content-type="dwc:institutional_code" xlink:title="Institute of Microbiology, Beijing Forestry University, China" xlink:href="http://grbio.org/institution/beijing-forestry-university" xlink:type="simple">BJFC</named-content>); • Sichuan Province, Chengdu, 1 August 2024, Cui 23999 (<named-content xmlns:xlink="http://www.w3.org/1999/xlink" content-type="dwc:institutional_code" xlink:title="Institute of Microbiology, Beijing Forestry University, China" xlink:href="http://grbio.org/institution/beijing-forestry-university" xlink:type="simple">BJFC</named-content>); • Liaoning Province, Fushun, 4 July 2024, Cui 23450 (<named-content xmlns:xlink="http://www.w3.org/1999/xlink" content-type="dwc:institutional_code" xlink:title="Institute of Microbiology, Beijing Forestry University, China" xlink:href="http://grbio.org/institution/beijing-forestry-university" xlink:type="simple">BJFC</named-content>).</p></tp:treatment-sec></tp:taxon-treatment>
