# Supplementary material for: ﻿Taxonomy and phylogeny of the Pleurotus djamor complex with descriptions of a new species from China
Source: MycoKeys. 2025 Dec 10;126:119–33. doi: 10.3897/mycokeys.126.162530 (PMC12712628; doi:10.3897/mycokeys.126.162530)
Supplement: XML Treatment for Pleurotus djamor [file mycokeys.126.162530-treatment2.xml]

<!DOCTYPE tp:taxon-treatment
  PUBLIC "-//TaxonX//DTD Taxonomic Treatment Publishing DTD v0 20100105//EN" "tax-treatment-NSO.dtd">
<tp:taxon-treatment xmlns:tp="http://www.plazi.org/taxpub"><tp:treatment-meta><kwd-group><label>Taxon classification</label><kwd>
                <named-content content-type="kingdom">Fungi</named-content>
              </kwd><kwd>
                <named-content content-type="order">Agaricales</named-content>
              </kwd><kwd>
                <named-content content-type="family">Pleurotaceae</named-content>
              </kwd></kwd-group><mixed-citation publication-type="journal"><person-group><name><surname>Zeng</surname><given-names>Long</given-names></name><name><surname>Xu</surname><given-names>Yi-Hua</given-names></name><name><surname>Wan</surname><given-names>Le-Le</given-names></name><name><surname>Sun</surname><given-names>Yi-Fei</given-names></name><name><surname>Cui</surname><given-names>Bao-Kai</given-names></name></person-group><article-title>﻿Taxonomy and phylogeny of the <italic><tp:taxon-name><tp:taxon-name-part taxon-name-part-type="genus" reg="Pleurotus">Pleurotus</tp:taxon-name-part> <tp:taxon-name-part taxon-name-part-type="species" reg="djamor">djamor</tp:taxon-name-part></tp:taxon-name></italic> complex with descriptions of a new species from China</article-title><source>MycoKeys</source><day>10</day><month>12</month><year>2025</year><volume>126</volume><fpage>119</fpage><lpage>133</lpage><pub-id pub-id-type="doi">10.3897/mycokeys.126.162530</pub-id></mixed-citation></tp:treatment-meta><tp:nomenclature><label>﻿</label><tp:taxon-name><object-id xmlns:xlink="http://www.w3.org/1999/xlink" content-type="arpha" xlink:type="simple">9FA0E985-09D7-5882-A9BD-03D856FF0567</object-id>
              <tp:taxon-name-part taxon-name-part-type="genus" reg="Pleurotus">Pleurotus</tp:taxon-name-part>
              <tp:taxon-name-part taxon-name-part-type="species" reg="djamor">djamor</tp:taxon-name-part>
              <object-id xmlns:xlink="http://www.w3.org/1999/xlink" content-type="mycobank" xlink:type="simple">355683</object-id>
            </tp:taxon-name><tp:taxon-authority>(Rumph. ex Fr.) Boedijn, Rumphius Mem. Vol. 292, 1959.</tp:taxon-authority><xref ref-type="fig" rid="F5">Figs 5</xref><xref ref-type="fig" rid="F6">, 6</xref></tp:nomenclature><tp:treatment-sec sec-type="diagnosis" id="SECID0E3RAI"><title>Diagnosis.</title><p><italic><tp:taxon-name><tp:taxon-name-part taxon-name-part-type="genus" reg="Pleurotus">Pleurotus</tp:taxon-name-part> <tp:taxon-name-part taxon-name-part-type="species" reg="djamor">djamor</tp:taxon-name-part></tp:taxon-name></italic> is characterized by a pileus that is clay-pink to salmon or white when young, becoming thicker and turning brown at maturity.</p></tp:treatment-sec><tp:treatment-sec sec-type="description" id="SECID0ENSAI"><title>Description.</title><p><bold><italic>Pileus</italic></bold> 20–70 × 20–100 mm, flabelliform, clay-buff to salmon (6B/C4–6A4) or white when young, brown at maturity; surface dry, glabrous; margin entire. <bold><italic>Lamellae</italic></bold> decurrent, margin entire, l–7.5 mm in dry state, white when young becoming pinkish buff (5A3) when old. <bold><italic>Stipe</italic></bold> 5–10 mm long, 4–8 mm in diam., laterally stipitate or sessile. <bold><italic>Context</italic></bold> 1–3 mm thick when dry.</p><p><bold><italic>Basidiospores</italic></bold> (6.8–) 7.0–9.5 (–10.6) × (2.8–) 3.1–4.2 (–4.4) μm, L = 8.0 μm, W = 3.54 μm, Q = 2.24–2.28 (n = 60/2), cylindrical-oblong, hyaline, thin-walled, smooth, <abbrev xmlns:xlink="http://www.w3.org/1999/xlink" xlink:title="Melzer’s reagent" id="ABBRID0EITAI" xlink:type="simple">IKI</abbrev>–, <abbrev xmlns:xlink="http://www.w3.org/1999/xlink" xlink:title="Cotton Blue" id="ABBRID0EMTAI" xlink:type="simple">CB</abbrev>–. <bold><italic>Basidia</italic></bold> 27.1–31.8 × 5.2–7.3 μm, clavate, 4–spored, hyaline, thin-walled. <bold><italic>Basidioles</italic></bold> 23.1–27.7 × 5.8–6.6 μm, in shape similar to basidia. <bold><italic>Cheilocystidia</italic></bold> hyaline, thin-walled, clavate with mucronate, 27.9–32.3 × 6.3–7.9 μm. <bold><italic>Pleurocystidia</italic></bold> absent. <bold><italic>Hymenophoral trama</italic></bold> dimitic, with clamped generative hyphae 3.7–8.7 μm in diam, and skeletal hyphae 2.9–5.8 μm in diam. <bold><italic>Pileus trama</italic></bold> dimitic, with generative hyphae 4.0–8.5 μm in diam, and skeletal hyphae 3.1–5.2 μm in diam. <bold><italic>Stem context</italic></bold> dimitic, with generative hyphae 3.4–6.8 μm in diam, and skeletal hyphae 2.6–4.2 μm in diam.</p><fig id="F5" position="float" orientation="portrait"><object-id xmlns:xlink="http://www.w3.org/1999/xlink" content-type="doi" xlink:type="simple">10.3897/mycokeys.126.162530.figure5</object-id><object-id xmlns:xlink="http://www.w3.org/1999/xlink" content-type="arpha" xlink:type="simple">9DC8CB29-B5C4-5B36-A286-3615AECFA67F</object-id><label>Figure 5.</label><caption><p>Basidiomata of <italic><tp:taxon-name><tp:taxon-name-part taxon-name-part-type="genus" reg="Pleurotus">Pleurotus</tp:taxon-name-part> <tp:taxon-name-part taxon-name-part-type="species" reg="djamor">djamor</tp:taxon-name-part></tp:taxon-name></italic> in the field. <bold>A.</bold> (Cui 16861); <bold>B.</bold> (Cui 16862); <bold>C.</bold> (Cui 16902); <bold>D.</bold> (Cui 16890). Scale bars: 1 cm.</p></caption><graphic xmlns:xlink="http://www.w3.org/1999/xlink" xlink:href="mycokeys-126-119-g005.jpg" position="float" orientation="portrait" xlink:type="simple" id="oo_1489345.jpg"><uri content-type="original_file" xlink:type="simple">https://binary.pensoft.net/fig/1489345</uri></graphic></fig><fig id="F6" position="float" orientation="portrait"><object-id xmlns:xlink="http://www.w3.org/1999/xlink" content-type="doi" xlink:type="simple">10.3897/mycokeys.126.162530.figure6</object-id><object-id xmlns:xlink="http://www.w3.org/1999/xlink" content-type="arpha" xlink:type="simple">A7E687EE-15EE-5AC4-909C-C05EDC6EE6A4</object-id><label>Figure 6.</label><caption><p>Microscopic structures of <italic><tp:taxon-name><tp:taxon-name-part taxon-name-part-type="genus" reg="Pleurotus">Pleurotus</tp:taxon-name-part> <tp:taxon-name-part taxon-name-part-type="species" reg="djamor">djamor</tp:taxon-name-part></tp:taxon-name></italic> (Cui 16861). <bold>A.</bold> Basidiospores; <bold>B.</bold> Hyphae of the hymenium; <bold>C.</bold> Basidia and basidioles; <bold>D.</bold> Lamella section; <bold>E, F.</bold> Cheilocystidia. Scale bars: 10 µm (<bold>A–F</bold>).</p></caption><graphic xmlns:xlink="http://www.w3.org/1999/xlink" xlink:href="mycokeys-126-119-g006.jpg" position="float" orientation="portrait" xlink:type="simple" id="oo_1489346.jpg"><uri content-type="original_file" xlink:type="simple">https://binary.pensoft.net/fig/1489346</uri></graphic></fig></tp:treatment-sec><tp:treatment-sec sec-type="habitat" id="SECID0EOWAI"><title>Habitat and distribution.</title><p>Solitary, gregarious to imbricate, on angiosperm trees in the tropical forests of Southeast Asia and the Americas.</p></tp:treatment-sec><tp:treatment-sec sec-type="material" id="SECID0ETWAI"><title>Specimens examined in this study.</title><p>Puerto Rico • San Juan, 15 July 2018, Cui 16855 (<named-content xmlns:xlink="http://www.w3.org/1999/xlink" content-type="dwc:institutional_code" xlink:title="Institute of Microbiology, Beijing Forestry University, China" xlink:href="http://grbio.org/institution/beijing-forestry-university" xlink:type="simple">BJFC</named-content>); • Rio Abajo State Forest Park, 16 July 2018, Cui 16861 (<named-content xmlns:xlink="http://www.w3.org/1999/xlink" content-type="dwc:institutional_code" xlink:title="Institute of Microbiology, Beijing Forestry University, China" xlink:href="http://grbio.org/institution/beijing-forestry-university" xlink:type="simple">BJFC</named-content>) &amp; Cui 16862 (<named-content xmlns:xlink="http://www.w3.org/1999/xlink" content-type="dwc:institutional_code" xlink:title="Institute of Microbiology, Beijing Forestry University, China" xlink:href="http://grbio.org/institution/beijing-forestry-university" xlink:type="simple">BJFC</named-content>); • Carite State Forest Park, 19 July 2018, Cui 16890 (<named-content xmlns:xlink="http://www.w3.org/1999/xlink" content-type="dwc:institutional_code" xlink:title="Institute of Microbiology, Beijing Forestry University, China" xlink:href="http://grbio.org/institution/beijing-forestry-university" xlink:type="simple">BJFC</named-content>) &amp; Cui 16902 (<named-content xmlns:xlink="http://www.w3.org/1999/xlink" content-type="dwc:institutional_code" xlink:title="Institute of Microbiology, Beijing Forestry University, China" xlink:href="http://grbio.org/institution/beijing-forestry-university" xlink:type="simple">BJFC</named-content>) &amp; Cui 16920 (<named-content xmlns:xlink="http://www.w3.org/1999/xlink" content-type="dwc:institutional_code" xlink:title="Institute of Microbiology, Beijing Forestry University, China" xlink:href="http://grbio.org/institution/beijing-forestry-university" xlink:type="simple">BJFC</named-content>) &amp; Cui 16922 (<named-content xmlns:xlink="http://www.w3.org/1999/xlink" content-type="dwc:institutional_code" xlink:title="Institute of Microbiology, Beijing Forestry University, China" xlink:href="http://grbio.org/institution/beijing-forestry-university" xlink:type="simple">BJFC</named-content>) &amp; Cui 16925 (<named-content xmlns:xlink="http://www.w3.org/1999/xlink" content-type="dwc:institutional_code" xlink:title="Institute of Microbiology, Beijing Forestry University, China" xlink:href="http://grbio.org/institution/beijing-forestry-university" xlink:type="simple">BJFC</named-content>).</p></tp:treatment-sec></tp:taxon-treatment>
